# Supplementary material for: Metabolic Characteristics of PGPR-Induced Growth Promotion in Alfalfa (Medicago sativa L.)
Source: Metabolites. 2025 Sep 30;15(10):652. doi: 10.3390/metabo15100652 (PMC12566109; doi:10.3390/metabo15100652)
Supplement: Supplementary file 1 [file metabolites-15-00652-s001.zip]

Archive with 2 entries (2 files):
- Word S1 Growth-Promoting Attributes and Methodology.pdf
- Table S1 Inter-group correlation.xls
