# Supplementary material for: Metabolic Characteristics of PGPR-Induced Growth Promotion in Alfalfa (Medicago sativa L.)
Source: Metabolites. 2025 Sep 30;15(10):652. doi: 10.3390/metabo15100652 (PMC12566109; doi:10.3390/metabo15100652)
Supplement: Supplementary file 1 [file metabolites-15-00652-s001.zip › Table S1 Inter-group correlation.xls]

Table S4 Inter-group correlation
Project_id	product_type	Number_of_peaks	Number_of_metabolites(>=200)	interclass_correlation_coefficient_min(>=0.8)	Differential_metabolites_min(>=10)	QC_correlation_min(>=0.8)	QC_RSD_percent(>=0.6)
BMK240903-CG076-ZX01-0401	LC-QE	2694.00	2694.00	0.98	1490.00	0.99	0.90
#Correlation
	MCK1	MCK2	MCK3	MPS1	MPS2	MPS3	MNA3	MNA1	MNA2	MP-N1	MP-N2	MP-N3
MCK1	1.00	0.98	0.98	0.92	0.93	0.92	0.93	0.93	0.93	0.94	0.94	0.94
MCK2	0.98	1.00	0.99	0.93	0.93	0.93	0.93	0.93	0.93	0.94	0.94	0.94
MCK3	0.98	0.99	1.00	0.92	0.93	0.93	0.93	0.93	0.93	0.94	0.95	0.94
MPS1	0.92	0.93	0.92	1.00	0.98	0.98	0.95	0.95	0.95	0.94	0.94	0.95
MPS2	0.93	0.93	0.93	0.98	1.00	0.98	0.95	0.95	0.95	0.94	0.94	0.94
MPS3	0.92	0.93	0.93	0.98	0.98	1.00	0.95	0.95	0.95	0.94	0.95	0.95
MNA3	0.93	0.93	0.93	0.95	0.95	0.95	1.00	0.98	0.98	0.95	0.95	0.95
MNA1	0.93	0.93	0.93	0.95	0.95	0.95	0.98	1.00	0.98	0.94	0.95	0.95
MNA2	0.93	0.93	0.93	0.95	0.95	0.95	0.98	0.98	1.00	0.95	0.95	0.95
MP-N1	0.94	0.94	0.94	0.94	0.94	0.94	0.95	0.94	0.95	1.00	0.98	0.98
MP-N2	0.94	0.94	0.95	0.94	0.94	0.95	0.95	0.95	0.95	0.98	1.00	0.99
MP-N3	0.94	0.94	0.94	0.95	0.94	0.95	0.95	0.95	0.95	0.98	0.99	1.00
